# Supplementary material for: Biochemical Characterization of Black and Green Mutant Elderberry during Fruit Ripening
Source: Plants (Basel). 2023 Jan 22;12(3):504. doi: 10.3390/plants12030504 (PMC9918921; doi:10.3390/plants12030504)
Supplement: Supplementary file 1 [file plants-12-00504-s001.zip]

Archive with 1 entries (1 files):
- plants-2090365-supplementary.pdf
